# Supplementary material for: Systematic Analysis of DNA Demethylase Gene Families in Foxtail Millet (Setaria italica L.) and Their Expression Variations after Abiotic Stresses
Source: Int J Mol Sci. 2024 Apr 18;25(8):4464. doi: 10.3390/ijms25084464 (PMC11050331; doi:10.3390/ijms25084464)
Supplement: Supplementary file 1 [file ijms-25-04464-s001.zip]

Archive with 1 entries (1 files):
- ijms-2936320-supplementary.pdf
